# Supplementary material for: Porosity of Rigid Dendrimers in Bulk: Interdendrimer Interactions and Functionality as Key Factors
Source: Nanomaterials (Basel). 2021 Oct 2;11(10):2600. doi: 10.3390/nano11102600 (PMC8537161; doi:10.3390/nano11102600)
Supplement: Supplementary file 1 [file nanomaterials-11-02600-s001.zip]

Archive with 1 entries (1 files):
- nanomaterials-1399193-supplementary.pdf
